# Supplementary material for: Streptococcus suis 5’-nucleotidases contribute to adenosine-mediated immune evasion and virulence in a mouse model
Source: Virulence. 2024 Sep 16;15(1):2401963. doi: 10.1080/21505594.2024.2401963 (PMC11407386; doi:10.1080/21505594.2024.2401963)
Supplement: Table S2 conserved analysis of Snts across Streptococcus suis-new.xlsx [file KVIR_A_2401963_SM6958.xlsx]

## Sheet: Sheet1
Table S2 The distribution and aminoacid (a.a.) sequence identity analysis among 5'-nucleotidase associated proteins across S. suis
No.	S. suis Organisms	SntA		SntB		SntC		SntD
		Protein ID	a.a. identity	Protein ID	a.a. identity	Protein ID	a.a. identity	Protein ID	a.a. identity
1	SC-19	WP_012027972.1	1	WP_032498873.1	1	WP_012775266.1	1	WP_012027993.1	1
2	BM407	WP_012027972.1	1	WP_032498873.1	1	WP_012775266.1	1	WP_012027993.1	1
3	NCTC10234	WP_012027972.1	1	WP_032537267.1	0.9862	WP_012775266.1	1	WP_012027993.1	1
4	S735	WP_012027972.1	1	WP_032537267.1	0.9862	WP_012775266.1	1	WP_012027993.1	1
5	ISU2812	WP_053861679.1	0.8408	WP_032512641.1	0.9832	WP_023370923.1	0.997	WP_024394548.1	0.9172
6	AKJ18	WP_029173669.1	0.9152	＼	＼	WP_171943029.1	0.9703	＼	＼
7	YSJ17	WP_192369094.1	0.9189	WP_192369374.1	0.9594	WP_192370112.1	0.9644	＼	＼
8	CZ130302	WP_002941985.1	0.9177	WP_164071423.1	0.9706	WP_033875493.1	0.9703	＼	＼
9	YZDH1	WP_105130565.1	0.9214	WP_043027052.1	0.9664	WP_174850279.1	0.9629	＼	＼
10	SS/UPM/MY/F001	WP_277697482.1	0.968	WP_277696898.1	0.9832	WP_277697112.1	0.9718	WP_277697475.1	0.9374
11	2022WUSS148	WP_105130565.1	0.9214	WP_043027052.1	0.9664	WP_256769120.1	0.9614	＼	＼
12	ID26102	WP_313920831.1	0.9865	WP_313921320.1	0.979	WP_313921217.1	0.9733	WP_313920839.1	0.9263
13	1112S	WP_207560370.1	0.9117	WP_207560591.1	0.951	WP_105096335.1	0.9644	＼	＼
14	M105052_S26	WP_256787786.1	0.9178	WP_257110710.1	0.9652	WP_256787613.1	0.9703	＼	＼
15	TMW_SS028	＼	＼	WP_043027052.1	0.9664	WP_043027300.1	0.9629	＼	＼
16	AH681	WP_100881813.1	0.9202	WP_158293402.1	0.9776	WP_100881265.1	0.9644	＼	＼
17	GX69	WP_024394546.1	0.883	WP_032512641.1	0.9832	WP_023370923.1	0.997	WP_024395944.1	0.9219
18	ID48908	WNO82593.1	0.984	WNO83587.1	0.979	WNO83346.1	0.9748	WNO82605.1	0.9353
19	TJS75	＼	＼	WP_032501874.1	0.9832	WP_023370923.1	0.997	WP_009910991.1	0.9195
20	NLS50	WP_311047950.1	0.9963	WP_032501874.1	0.9832	WP_012775266.1	1	WP_012027993.1	1
21	SC183	WP_024411870.1	0.9791	WP_032501789.1	0.979	WP_029743128.1	0.9866	＼	＼
22	HB18	WP_074389545.1	0.9975	WP_170240035.1	0.965	WP_012775266.1	1	WP_012027993.1	1
23	DAT300	WP_024395687.1	0.9717	WP_032536645.1	0.979	WP_029750191.1	0.9674	WP_024395944.1	0.9219
24	1521251	UTI50803.1	0.883	UTI51898.1	0.9832	UTI51587.1	0.9955	UTI50812.1	0.9172
25	DNR48	WP_257115301.1	0.9939	WP_032510348.1	0.9762	WP_029693857.1	0.9985	WP_024381240.1	0.8839
26	GD-0088	WP_074389545.1	0.9975	WP_032501874.1	0.9832	WP_012775266.1	1	＼	＼
27	TRG6	WP_024394546.1	0.883	WP_032512641.1	0.9832	WP_023370923.1	0.997	WP_024394548.1	0.9172
28	ID34572	WP_024394546.1	0.883	WP_032512641.1	0.9832	WP_023370923.1	0.997	WP_024394548.1	0.9172
29	NSUI060	＼	＼	WP_032501874.1	0.9832	WP_023370923.1	0.997	WP_009910991.1	0.9195
30	WUSS351	WP_024411020.1	0.9791	WP_168800249.1	0.9818	WP_105120724.1	0.9733	WP_136581648.1	0.9263
31	SS389	QZS51199.1	0.9803	QZS52193.1	0.9734	QZS51962.1	0.9688	QZS52193.1	0.2796
32	NSUI002	WP_013730655.1	0.8842	WP_032501874.1	0.9832	WP_022540664.1	0.997	WP_009910991.1	0.9195
33	STC83	WP_024417135.1	0.9852	WP_032499130.1	0.9608	WP_029743814.1	0.997	WP_012027993.1	1
34	STC104	WP_024417135.1	0.9852	WP_032499130.1	0.9608	WP_029743814.1	0.997	WP_012027993.1	1
35	STC78	WP_024417135.1	0.9852	WP_032499130.1	0.9608	WP_029743814.1	0.997	WP_012027993.1	1
36	STC80	WP_024417135.1	0.9852	WP_032499130.1	0.9608	WP_029743814.1	0.997	WP_012027993.1	1
37	STC90	WP_024417135.1	0.9852	WP_032499130.1	0.9608	WP_029743814.1	0.997	WP_012027993.1	1
38	STC84	WP_024417135.1	0.9852	WP_032499130.1	0.9608	WP_029743814.1	0.997	WP_012027993.1	1
39	ISU2514	＼	＼	WP_032501874.1	0.9832	WP_023370923.1	0.997	WP_009910991.1	0.9195
40	STC81	WP_024417135.1	0.9852	WP_032499130.1	0.9608	WP_029743814.1	0.997	WP_012027993.1	1
41	HA0609	WP_013730655.1	0.8842	WP_032501874.1	0.9832	WP_099425918.1	0.9955	WP_009910991.1	0.9195
42	STC85	WP_024417135.1	0.9852	WP_032499130.1	0.9608	WP_029743814.1	0.997	WP_012027993.1	1
43	STC86	WP_024417135.1	0.9852	WP_032499130.1	0.9608	WP_029743814.1	0.997	WP_012027993.1	1
44	SH0104	WP_013730655.1	0.8842	WP_032501874.1	0.9832	WP_022540664.1	0.997	WP_009910991.1	0.9195
45	2018WUSS151	WP_013730655.1	0.8842	WP_032501874.1	0.9832	WP_022540664.1	0.997	WP_009910991.1	0.9195
46	HA1003	WP_114866952.1	0.9791	WP_164503910.1	0.9706	WP_114866359.1	0.9674	＼	＼
47	1081	WP_105183959.1	0.9865	WP_153055024.1	0.9566	WP_105120724.1	0.9733	WP_105183967.1	0.9239
48	M106471_S40	UUM45328.1	0.984	UUM46419.1	0.9748	UUM44795.1	0.9837	＼	＼
49	DNR43	WP_013730655.1	0.8842	WP_032501874.1	0.9832	WP_022540664.1	0.997	WP_009910991.1	0.9195
50	WUSS030	WP_240016603.1	0.883	WP_032501874.1	0.9832	WP_022540664.1	0.997	WP_009910991.1	0.9195
51	ISU2414	WP_013730655.1	0.8842	WP_032501874.1	0.9832	WP_022540664.1	0.997	WP_009910991.1	0.9195
52	1652329	WP_024394546.1	0.883	WP_032512641.1	0.9832	WP_023370923.1	0.997	WP_024394548.1	0.9172
53	ID36054	WP_024394546.1	0.883	WP_032512641.1	0.9832	WP_023370923.1	0.997	WP_024394548.1	0.9172
54	SH1510	WP_024394546.1	0.883	WP_032512641.1	0.9832	WP_023370923.1	0.997	WP_024394548.1	0.9172
55	DNC15	WP_203200517.1	0.9754	WP_257110386.1	0.9762	WP_029694534.1	0.9585	WP_257110250.1	0.9219
56	1522228	WP_024394546.1	0.883	WP_032537300.1	0.9832	WP_023370923.1	0.997	WP_024394548.1	0.9172
57	12RC1	WP_257047643.1	0.9852	WP_044675042.1	0.9776	WP_257048036.1	0.9718	WP_044676751.1	0.9196
58	HN105	WP_044679544.1	0.984	WP_044675042.1	0.9776	WP_109371316.1	0.9703	＼	＼
59	9401240	WP_074391248.1	0.9803	WP_032532402.1	0.9804	WP_074391481.1	0.9674	＼	＼
60	13-00283-02	WP_013730655.1	0.8842	WP_263863190.1	0.9817	WP_044667446.1	0.9955	WP_009910991.1	0.9195
61	ISU2660	WP_013730655.1	0.8842	WP_032501874.1	0.9832	WP_022540664.1	0.997	WP_009910991.1	0.9195
62	NJ3	WP_222812586.1	0.9803	WP_164503910.1	0.9706	WP_222812882.1	0.9629	＼	＼
63	1547095	WP_024394546.1	0.883	WP_032512641.1	0.9832	WP_023370923.1	0.997	WP_024394548.1	0.9172
64	16085/3b	WP_024394546.1	0.883	WP_032512641.1	0.9832	WP_023370923.1	0.997	WP_024394548.1	0.9172
65	LSS42	WP_044769769.1	0.9877	WP_044769817.1	0.9776	WP_044770061.1	0.9703	WP_044685528.1	0.9306
66	39565	WP_044679544.1	0.984	WP_202847707.1	0.9748	WP_202847474.1	0.9629	＼	＼
67	YA	WP_339059839.1	0.9939	WP_170240035.1	0.965	WP_023370923.1	0.997	＼	＼
68	DNS11	WP_074389545.1	0.9975	WP_032501874.1	0.9832	WP_012775266.1	1	＼	＼
69	ISU2614	WP_013730655.1	0.8842	WP_032501874.1	0.9832	WP_022540664.1	0.997	WP_009910991.1	0.9195
70	Ssuis_MA8	WP_013730655.1	0.8842	WP_032501874.1	0.9832	WP_022540664.1	0.997	WP_009910991.1	0.9195
71	LSM29	WP_012027972.1	1	WP_237374739.1	0.9986	WP_012775266.1	1	WP_237374702.1	0.9978
72	DNS20	WP_257117294.1	0.6044	＼	＼	WP_257105033.1	0.7411	WP_105122088.1	0.7197
73	Transconjugant cAKJ47-2	WP_012027972.1	1	WP_032498873.1	1	WP_012775266.1	1	WP_012027993.1	1
74	90-1330	WP_013730655.1	0.8842	WP_032501874.1	0.9832	WP_022540664.1	0.997	WP_009910991.1	0.9195
75	861160_dxerD_hsdSA	WP_074389545.1	0.9975	WP_032510348.1	0.9762	WP_012775266.1	1	WP_012027993.1	1
76	861160_WT	WP_074389545.1	0.9975	WP_032510348.1	0.9762	WP_012775266.1	1	WP_012027993.1	1
77	YP20190405	WP_012027972.1	1	WP_032498873.1	1	WP_012775266.1	1	WP_012027993.1	1
78	861160_dxerD_hsdSE	WP_074389545.1	0.9975	WP_032510348.1	0.9762	WP_012775266.1	1	WP_012027993.1	1
79	861160_LM_H	WP_074389545.1	0.9975	WP_032510348.1	0.9762	WP_012775266.1	1	WP_012027993.1	1
80	861160	WP_074389545.1	0.9975	WP_032510348.1	0.9762	WP_012775266.1	1	WP_012027993.1	1
81	861160_LM_A	WP_074389545.1	0.9975	WP_032510348.1	0.9762	WP_012775266.1	1	WP_012027993.1	1
82	DN13	WP_024395687.1	0.9717	WP_032536645.1	0.979	WP_063725314.1	0.9703	WP_024395944.1	0.9219
83	861160_dhsdS	WP_074389545.1	0.9975	WP_032510348.1	1	WP_012775266.1	1	WP_012027993.1	1
84	0061	WP_105183959.1	0.9865	WP_153055024.1	0.9566	WP_105120724.1	0.9733	＼	＼
85	ID33329	WP_044679544.1	0.984	WP_202847707.1	0.9748	WP_202847474.1	0.9629	＼	＼
86	CS100322	WP_012027972.1	1	WP_041179164.1	0.986	WP_012775266.1	1	WP_012027993.1	1
87	DNC49	WP_013730655.1	0.8842	WP_032501874.1	0.9832	WP_022540664.1	0.997	WP_009910991.1	0.9195
88	SZ1908	WP_012027972.1	1	WP_041179164.1	0.986	WP_012775266.1	1	WP_012027993.1	1
89	ID32098	WP_044679544.1	0.984	WP_202847707.1	0.9748	WP_202847474.1	0.9629	＼	＼
90	GZ0565	WP_024395687.1	0.9717	WP_032536645.1	0.979	WP_063725314.1	0.9703	WP_024395944.1	0.9219
91	ID41570	WP_044679544.1	0.984	WP_202847707.1	0.9748	WP_202847474.1	0.9629	＼	＼
92	DAT299	WP_184493627.1	0.9729	WP_184494310.1	0.979	WP_029750416.1	0.9985	＼	＼
93	Ssuis_MA2	WP_074389545.1	0.9975	＼	＼	WP_012775266.1	1	WP_172046040.1	0.9978
94	M102942_S11	WP_024394546.1	0.883	WP_256788994.1	0.9818	WP_023370923.1	0.997	WP_024394548.1	0.9172
95	GD-0001	WP_074389545.1	0.9975	WP_032510348.1	0.9762	WP_012775266.1	1	WP_012027993.1	1
96	ID34567	WP_313680531.1	0.9754	WP_153055024.1	0.9566	WP_044674362.1	0.9703	WP_044763437.1	0.8806
97	LSM178	WP_012027972.1	1	WP_032498873.1	1	WP_012775266.1	1	WP_192584848.1	0.9978
98	ID35541	WP_012027972.1	1	WP_153052619.1	0.9762	WP_012775266.1	1	WP_012027993.1	1
99	cnzyss2-311	WP_014636727.1	0.9742	WP_032498873.1	1	WP_012775266.1	1	WP_014636737.1	0.9911
100	Ss2301	WP_012027972.1	1	WP_032498873.1	1	WP_012775266.1	1	WP_012027993.1	1
101	ZY05719	WP_012027972.1	1	WP_032498873.1	1	WP_012775266.1	1	WP_012027993.1	1
102	SS2-1	WP_012027972.1	1	WP_032498873.1	1	WP_012775266.1	1	WP_012027993.1	1
103	INT-01	WP_013730655.1	0.8842	WP_032501874.1	0.9832	WP_022540664.1	0.997	WP_009910991.1	0.9195
104	Transconjugant cSFJ45	WP_012027972.1	1	WP_032498873.1	1	WP_012775266.1	1	WP_012027993.1	1
105	ID32563	WP_313680531.1	0.9754	WP_153055024.1	0.9566	WP_044674362.1	0.9703	＼	＼
106	Ssuis_MA6	WP_074389545.1	0.9975	WP_170240035.1	0.965	WP_226960923.1	0.9985	WP_012027993.1	1
107	ID38828	WP_012027972.1	1	＼	＼	WP_012775266.1	1	WP_012027993.1	1
108	M104300_S20	WP_012027972.1	1	WP_032498873.1	1	WP_012775266.1	1	WP_012027993.1	1
109	ISU1606	WP_012027972.1	1	WP_032498873.1	1	WP_012775266.1	1	WP_012027993.1	1
110	NCTC10237	＼	＼	WP_032512520.1	0.9818	WP_029694699.1	0.9941	＼	＼
111	LSM157	WP_012027972.1	1	WP_032498873.1	1	WP_012775266.1	1	WP_012027993.1	1
112	LSM102	WP_012027972.1	1	WP_032498873.1	1	WP_012775266.1	1	WP_012027993.1	1
113	Transconjugant cNJ3	WP_012027972.1	1	WP_032498873.1	1	WP_012775266.1	1	WP_012027993.1	1
114	ISU2714	WP_012027972.1	1	WP_032498873.1	1	WP_012775266.1	1	WP_012027993.1	1
115	Transconjugant cAKJ18	WP_012027972.1	1	WP_032498873.1	1	WP_012775266.1	1	WP_012027993.1	1
116	Transconjugant cDY107	WP_012027972.1	1	WP_032498873.1	1	WP_012775266.1	1	WP_012027993.1	1
117	SRD478	WP_148115859.1	0.9741	WP_172064113.1	0.9748	WP_029750416.1	0.9985	WP_044677896.1	0.9219
118	Transconjugant cFJSM5	WP_012027972.1	1	WP_032498873.1	1	WP_012775266.1	1	WP_012027993.1	1
119	Transconjugant cSS389	WP_012027972.1	1	WP_032498873.1	1	WP_012775266.1	1	WP_012027993.1	1
120	TJS56	WP_012027972.1	1	WP_032498873.1	1	WP_012775266.1	1	WP_012027993.1	1
121	ID24665	WP_313680531.1	0.9754	WP_153055024.1	0.9566	WP_044674362.1	0.9703	＼	＼
122	NLS40	＼	＼	WP_032512520.1	0.9818	WP_074393635.1	0.997	＼	＼
123	S10	WP_012027972.1	1	WP_032498873.1	1	WP_012775266.1	1	WP_012027993.1	1
124	10	WP_012027972.1	1	WP_032498873.1	1	WP_012775266.1	1	WP_012027993.1	1
125	SS15055_N2_C15	WP_012027972.1	1	WP_032498873.1	1	WP_012775266.1	1	WP_012027993.1	1
126	Ssuis_MA1	WP_012027972.1	1	WP_032498873.1	1	WP_012775266.1	1	WP_012027993.1	1
127	6407	WP_024390649.1	0.9975	WP_032510348.1	0.9762	WP_029693857.1	0.9985	WP_024381240.1	0.8839
128	05HAS68	WP_013730655.1	0.8842	WP_032501874.1	0.9832	WP_022540664.1	0.997	WP_009910991.1	0.9195
129	P17	WP_012027972.1	1	WP_032498873.1	1	WP_012775266.1	1	WP_012027993.1	1
130	T15	＼	＼	WP_023370236.1	0.9748	WP_023370923.1	0.997	WP_023371820.1	0.9553
131	T15	＼	＼	WP_023370236.1	0.9748	WP_023370923.1	0.997	WP_023371820.1	0.9553
132	D12	WP_014638798.1	0.9791	WP_041179259.1	0.972	WP_029744043.1	0.9599	WP_014638807.1	0.9308
133	D9	WP_014637220.1	0.8908	WP_032501874.1	0.9832	＼	＼	WP_009910991.1	0.9195
134	SC07031	WP_012027972.1	1	WP_041179164.1	0.986	WP_012775266.1	1	WP_012027993.1	1
135	JS14	WP_012027972.1	1	WP_041179164.1	0.986	WP_012775266.1	1	WP_012027993.1	1
136	SS12	WP_014636727.1	0.9742	WP_041179164.1	0.986	WP_012775266.1	1	WP_014636737.1	0.9911
137	SC84	WP_012027972.1	1	WP_032498873.1	1	WP_012775266.1	1	WP_012027993.1	1
138	YB51	WP_013730655.1	0.8842	WP_032501874.1	0.9832	WP_022540664.1	0.997	WP_009910991.1	0.9195
139	A7	WP_012027972.1	1	WP_014638963.1	0.972	WP_012775266.1	1	WP_014639015.1	0.9978
140	TL13	WP_015647533.1	0.9791	WP_041179442.1	0.9776	WP_015647137.1	0.9688	WP_015647543.1	0.9217
141	GZ1	WP_012027972.1	1	WP_032498873.1	1	WP_012775266.1	1	WP_012027993.1	1
142	ST1	＼	＼	WP_032512520.1	0.9818	WP_029694699.1	0.9941	＼	＼
143	ST3	WP_013730655.1	0.8842	WP_032501874.1	0.9832	WP_022540664.1	0.997	WP_009910991.1	0.9195
144	ISU2912	AZR98617.1	0.9166	AZR98745.1	0.9762	AZR96761.1	0.9674	＼	＼
145	HN136	WP_024415729.1	0.9057	WP_158660939.1	0.9608	WP_029876188.1	0.9733	＼	＼
146	FJSM5	QZT17363.1	0.9202	QZT16399.1	0.9608	＼	＼	QZT17373.1	0.8795
147	DNC13	WP_172021777.1	0.6044	＼	＼	WP_257105033.1	0.7411	WP_172095302.1	0.7427
148	SFJ44	＼	＼	WP_239603907.1	0.779	＼	＼	WP_239604355.1	0.7098
149	05ZYH33	ABP91061.1	1	ABP89966.1	0.9982	ABP90504.1	1	ABP91082.1	1
150	98HAH33	ABP93256.1	1	ABP92171.1	0.9982	ABP92707.1	1	ABP93280.1	1
151	3112	WP_275601059.1	0.9766	WP_358639314.1	0.9762	WP_275600705.1	0.9822	WP_275601071.1	0.9217
